# Supplementary material for: 2-Chloro-6-methyl­pyrimidin-4-amine
Source: Acta Crystallogr Sect E Struct Rep Online. 2012 Nov 28;68(Pt 12):o3455. doi: 10.1107/S1600536812047794 (PMC3589031; doi:10.1107/S1600536812047794)
Supplement: Supplementary file 2 [file e-68-o3455-Isup2.hkl]

# 
# h,k,l, Fc-squared, Fo-squared, sigma(Fo-squared) and status flag 
# 
data_I
_shelx_title ' 1 in P2(1)/c' 
_shelx_refln_list_code          4 
_shelx_F_calc_maximum       55.22 
_exptl_crystal_F_000       296.00 
_reflns_d_resolution_high  0.8411 
 
loop_ 
 _symmetry_equiv_pos_as_xyz 
 'x, y, z' 
 '-x, y+1/2, -z+1/2' 
 '-x, -y, -z' 
 'x, -y-1/2, z-1/2' 
 
_cell_length_a     7.1256 
_cell_length_b     7.8537 
_cell_length_c    13.0769 
_cell_angle_alpha  90.000 
_cell_angle_beta  115.678 
_cell_angle_gamma  90.000 
 
_shelx_F_squared_multiplier     1.000 
 
loop_ 
 _refln_index_h 
 _refln_index_k 
 _refln_index_l 
 _refln_F_squared_calc 
 _refln_F_squared_meas 
 _refln_F_squared_sigma 
 _refln_observed_status 
   1   0   0      211.35      198.17      7.08 o 
   2   0   0       58.21       66.46      1.58 o 
   3   0   0      261.20      264.23      4.90 o 
   4   0   0      697.62      648.89     15.46 o 
   5   0   0      136.00      145.84      4.45 o 
   6   0   0      337.46      347.17     12.74 o 
   7   0   0        5.31        5.40      0.25 o 
   2   1   0        2.98        4.81      2.60 o 
   3   1   0       22.76       28.54      0.56 o 
   4   1   0      362.55      388.10      5.59 o 
   5   1   0       29.72       38.94      0.70 o 
   6   1   0       31.63       34.71      0.78 o 
   7   1   0        0.41        0.14      0.07 o 
   0   2   0       12.88       14.19      0.56 o 
   2   2   0      661.45      586.95     15.97 o 
   3   2   0      452.54      445.26     20.25 o 
   4   2   0       26.26       18.67      3.64 o 
   5   2   0      435.20      424.24      7.85 o 
   6   2   0       59.41       63.82      1.32 o 
   7   2   0       63.42       69.72      1.17 o 
   1   3   0      627.19      634.74      9.39 o 
   2   3   0      313.67      331.12      2.56 o 
   3   3   0      301.61      321.54      2.92 o 
   4   3   0       38.71       21.91     12.04 o 
   5   3   0      385.09      388.64      7.62 o 
   6   3   0        0.02        0.00      0.07 o 
   7   3   0       24.64       23.67      0.27 o 
   0   4   0       94.09      121.08      3.41 o 
   1   4   0       53.92       57.62      1.21 o 
   2   4   0     2444.47     1904.36     45.89 o 
   3   4   0       19.87       18.37      0.28 o 
   4   4   0      359.03      367.96      5.09 o 
   5   4   0       18.18       21.90      0.45 o 
   6   4   0       49.94       54.99      0.88 o 
   1   5   0       79.15       94.55      1.70 o 
   2   5   0        8.35       12.07      0.40 o 
   3   5   0       42.89       52.81      0.85 o 
   4   5   0      340.01      342.60      3.28 o 
   5   5   0       49.69       49.85      0.85 o 
   6   5   0      110.60      101.97      1.62 o 
   0   6   0       30.11       26.68      0.91 o 
   1   6   0       46.38       52.16      1.02 o 
   2   6   0       40.55       42.01      1.17 o 
   3   6   0      789.48      771.24     15.76 o 
   4   6   0       35.85       40.39      0.89 o 
   5   6   0       18.14       21.07      0.43 o 
   1   7   0        0.51        0.21      0.11 o 
   2   7   0        0.76        0.10      0.11 o 
   3   7   0       99.41       97.00      2.73 o 
   4   7   0        0.21        0.00      0.09 o 
   5   7   0       24.69       19.78      0.56 o 
   0   8   0        0.66        0.48      0.23 o 
   1   8   0       36.56       36.84      1.31 o 
   2   8   0      107.99      109.42      5.00 o 
   3   8   0        2.59        3.83      0.19 o 
   1   9   0        0.09        0.32      0.18 o 
   2   9   0       95.17       89.26      6.14 o 
  -7   1   1       72.66       77.16      1.33 o 
  -6   1   1      113.40      123.28      2.37 o 
  -5   1   1        2.10        1.70      0.14 o 
  -4   1   1      200.14      212.71      2.98 o 
  -3   1   1     1731.15     1367.22     27.90 o 
  -2   1   1     1762.04     1121.76     44.27 o 
  -1   1   1      913.59      553.12     84.35 o 
   1   1   1     1118.41      838.20     43.75 o 
   2   1   1      365.13      342.81     13.39 o 
   3   1   1       34.61       31.49      0.84 o 
   4   1   1        4.80        2.74      2.03 o 
   5   1   1        4.53        4.36      0.19 o 
   6   1   1       50.66       51.40      1.22 o 
   7   1   1       65.45       63.60      1.27 o 
  -7   2   1        0.05        0.00      0.07 o 
  -6   2   1       18.50       21.18      0.51 o 
  -5   2   1        8.52        6.90      0.20 o 
  -4   2   1      244.51      242.73      9.55 o 
  -3   2   1      435.51      402.09     22.42 o 
  -2   2   1      119.36      133.19      2.42 o 
  -1   2   1     2836.27     1567.06     76.14 o 
   0   2   1        0.24        2.42      0.61 o 
   2   2   1      144.18      147.18      2.92 o 
   3   2   1        7.76        5.54      0.66 o 
   4   2   1      164.71      114.49     25.57 o 
   5   2   1        0.44        0.31      0.08 o 
   6   2   1       17.02       17.88      0.35 o 
   7   2   1        9.95        8.77      0.26 o 
  -7   3   1        4.78        4.24      0.16 o 
  -6   3   1        0.54        0.33      0.07 o 
  -5   3   1      276.82      283.68      3.84 o 
  -4   3   1      151.07      107.24     48.12 o 
  -3   3   1        0.23        0.23      0.15 o 
  -2   3   1      313.05      348.27      4.24 o 
  -1   3   1       18.38       10.18      0.44 o 
   0   3   1      942.61      851.96      8.62 o 
   1   3   1       13.24       18.66      0.54 o 
   2   3   1      759.08      772.50     13.61 o 
   3   3   1       33.15       38.18      0.42 o 
   4   3   1      231.91      247.04      3.10 o 
   5   3   1       80.33       84.85      1.51 o 
   6   3   1       29.28       29.91      0.51 o 
  -7   4   1        0.00        0.00      0.08 o 
  -6   4   1        0.00        0.00      0.07 o 
  -5   4   1       36.69       34.90      0.43 o 
  -4   4   1      166.71      155.57      7.62 o 
  -3   4   1      146.87      163.65      1.97 o 
  -2   4   1       24.03       20.94      0.60 o 
  -1   4   1      305.43      317.98      5.33 o 
   0   4   1       19.82       19.51      0.52 o 
   1   4   1        7.67       10.99      0.30 o 
   2   4   1     2172.48     1742.20     32.64 o 
   3   4   1      727.48      690.53      4.43 o 
   4   4   1        0.09        0.07      0.11 o 
   5   4   1        8.19        9.51      0.30 o 
   6   4   1        5.82        4.28      0.16 o 
  -6   5   1       15.64       14.09      0.24 o 
  -5   5   1       18.29       19.85      0.25 o 
  -4   5   1        3.84        2.53      0.18 o 
  -3   5   1       29.59       31.49      0.59 o 
  -2   5   1       61.84       82.05      1.95 o 
  -1   5   1       18.04       20.85      0.36 o 
   0   5   1       65.29       75.11      2.03 o 
   1   5   1      247.01      283.86      6.36 o 
   2   5   1       29.59       34.28      0.78 o 
   3   5   1        0.19        0.85      0.49 o 
   4   5   1       93.34       92.89      1.69 o 
   5   5   1        1.28        2.02      0.52 o 
   6   5   1       19.00       17.34      0.27 o 
  -6   6   1       28.89       27.99      0.48 o 
  -5   6   1       18.23       19.74      0.62 o 
  -4   6   1       28.81       30.27      0.99 o 
  -3   6   1      110.62      120.38      3.65 o 
  -2   6   1       72.51       78.04      1.70 o 
  -1   6   1       93.26       94.44      2.20 o 
   0   6   1      168.45      170.44      6.15 o 
   1   6   1      133.49      143.27      2.28 o 
   2   6   1      126.34      135.18      3.22 o 
   3   6   1      357.94      349.28      6.33 o 
   4   6   1        9.19        8.28      0.20 o 
   5   6   1       15.88       14.43      0.25 o 
  -5   7   1        1.91        1.96      0.17 o 
  -4   7   1        4.40        3.67      0.24 o 
  -3   7   1       51.65       54.22      1.18 o 
  -2   7   1        4.63        3.32      0.27 o 
  -1   7   1        2.27        2.32      0.25 o 
   0   7   1       15.77       14.96      0.37 o 
   1   7   1       61.76       68.23      1.43 o 
   2   7   1      253.68      268.22      6.85 o 
   3   7   1       81.85       82.32      2.39 o 
   4   7   1       26.91       22.92      0.54 o 
  -4   8   1        6.19        7.77      0.25 o 
  -3   8   1       13.98       15.15      0.34 o 
  -2   8   1       70.80       75.03      2.41 o 
  -1   8   1       29.59       29.61      1.08 o 
   0   8   1      103.45      106.98      0.85 o 
   1   8   1      173.77      178.80      3.62 o 
   2   8   1        3.21        2.48      0.28 o 
   3   8   1       17.93       14.69      0.45 o 
  -2   9   1       39.26       38.14      1.11 o 
  -1   9   1        1.37        1.54      0.34 o 
   0   9   1       10.77       11.60      0.40 o 
   1   9   1       41.93       41.53      1.77 o 
  -8   0   2        0.41        0.40      0.11 o 
  -7   0   2        0.08        0.00      0.09 o 
  -6   0   2       49.95       51.76      2.01 o 
  -5   0   2       68.76       61.20      1.56 o 
  -4   0   2       58.35       88.84      3.16 o 
  -2   0   2     3015.21     1497.86    103.68 o 
   0   0   2       66.13       61.34      4.54 o 
   2   0   2      589.36      478.08     21.46 o 
   3   0   2      717.53      692.64     14.21 o 
   4   0   2      316.30      167.34    165.18 o 
   5   0   2      953.63      876.35     24.52 o 
   6   0   2      143.79      146.84      1.73 o 
   7   0   2        7.35        4.88      0.24 o 
  -8   1   2       13.37       12.14      0.20 o 
  -7   1   2        5.14        5.62      0.26 o 
  -6   1   2       33.97       35.82      0.77 o 
  -5   1   2      139.10      158.03      3.07 o 
  -4   1   2      430.94      440.07     16.86 o 
  -3   1   2      221.13      263.33      3.64 o 
  -2   1   2      365.75      351.95     15.03 o 
  -1   1   2       82.79       96.72      3.91 o 
   0   1   2     1539.88      877.53     34.41 o 
   1   1   2      633.53      569.20     35.30 o 
   2   1   2        2.21        3.92      0.30 o 
   3   1   2        3.74        3.04      0.08 o 
   4   1   2        3.57        3.56      0.86 o 
   5   1   2      310.13      319.24      5.72 o 
   6   1   2      254.19      262.92      4.69 o 
   7   1   2       17.58       16.73      0.27 o 
  -7   2   2       14.76       14.56      0.33 o 
  -6   2   2       37.94       39.79      0.65 o 
  -5   2   2       10.03       10.65      0.37 o 
  -4   2   2      632.39      589.43      8.82 o 
  -3   2   2       19.74       10.21      0.71 o 
  -2   2   2     2932.61     1673.71     91.39 o 
  -1   2   2     1727.07     1239.78     35.30 o 
   1   2   2      132.61      165.08      4.79 o 
   2   2   2      740.70      677.18     21.72 o 
   3   2   2      588.51      540.20     12.27 o 
   4   2   2      901.69      811.45     17.57 o 
   5   2   2      172.99      185.34      2.25 o 
   6   2   2       48.60       51.86      0.96 o 
  -7   3   2        6.64        5.79      0.20 o 
  -6   3   2       73.13       76.91      1.12 o 
  -5   3   2       75.62       82.56      0.82 o 
  -4   3   2       46.30       35.01      8.38 o 
  -3   3   2        1.59        4.35      0.30 o 
  -2   3   2      109.59      129.91      7.33 o 
  -1   3   2      584.57      597.53     14.11 o 
   0   3   2      496.79      521.08      6.87 o 
   1   3   2      283.51      335.75      6.87 o 
   2   3   2      425.23      496.63      8.28 o 
   3   3   2       23.27       21.68      0.84 o 
   4   3   2      379.21      369.51      4.30 o 
   5   3   2       65.42       65.69      0.92 o 
   6   3   2        4.34        3.74      0.19 o 
  -7   4   2       20.49       22.73      0.34 o 
  -6   4   2        0.02        0.01      0.07 o 
  -5   4   2      208.78      213.79      1.58 o 
  -4   4   2       84.39       92.86      1.45 o 
  -3   4   2      222.70      223.66     13.28 o 
  -2   4   2       13.95        9.95      0.38 o 
  -1   4   2     1089.54      984.84     20.30 o 
   0   4   2      102.22       90.24      1.66 o 
   1   4   2     1312.55     1234.08     20.01 o 
   2   4   2        0.94        1.18      0.12 o 
   3   4   2      452.89      459.45      3.82 o 
   4   4   2      163.08      177.84      1.94 o 
   5   4   2        7.37        8.51      0.25 o 
   6   4   2       18.34       19.07      0.26 o 
  -6   5   2       13.75       13.16      0.23 o 
  -5   5   2       29.38       29.47      0.60 o 
  -4   5   2      228.73      242.52      5.19 o 
  -3   5   2       29.16       33.15      0.86 o 
  -2   5   2        0.38        2.01      0.86 o 
  -1   5   2      287.81      284.22      5.09 o 
   0   5   2      323.26      362.25      7.78 o 
   1   5   2       89.34      107.46      2.69 o 
   2   5   2        4.56        5.91      0.16 o 
   3   5   2      908.84      873.70      7.10 o 
   4   5   2       56.25       61.58      0.98 o 
   5   5   2        0.09        0.00      0.08 o 
  -6   6   2       48.00       47.26      0.78 o 
  -5   6   2       14.61       15.35      0.24 o 
  -4   6   2       68.56       74.07      2.09 o 
  -3   6   2       36.92       40.42      0.85 o 
  -2   6   2       91.44      101.50      2.71 o 
  -1   6   2      141.08      163.98      3.47 o 
   0   6   2      104.12      113.16      1.83 o 
   1   6   2      145.34      151.99      2.90 o 
   2   6   2      723.26      721.17     14.02 o 
   3   6   2       14.09       10.52      0.39 o 
   4   6   2       19.33       16.19      0.40 o 
   5   6   2        8.34        8.63      0.22 o 
  -5   7   2       25.13       22.81      0.49 o 
  -4   7   2       11.73       10.72      0.42 o 
  -3   7   2       58.26       55.79      1.51 o 
  -2   7   2      107.83      109.33      2.03 o 
  -1   7   2       28.36       29.71      0.62 o 
   0   7   2        3.57        4.02      0.21 o 
   1   7   2        1.29        1.43      0.11 o 
   2   7   2       12.61       10.72      0.46 o 
   3   7   2      136.86      139.41      2.40 o 
   4   7   2       69.49       52.27      0.76 o 
  -4   8   2        8.09        7.94      0.25 o 
  -3   8   2       32.94       34.10      0.43 o 
  -2   8   2       73.23       69.64      2.47 o 
  -1   8   2       14.42       13.48      0.38 o 
   0   8   2        0.26        0.19      0.15 o 
   1   8   2       44.11       44.79      2.59 o 
   2   8   2        3.83        4.10      0.26 o 
   3   8   2       21.23       17.29      0.64 o 
  -2   9   2       34.33       30.21      0.67 o 
  -1   9   2        0.24        0.12      0.25 o 
   0   9   2        1.88        1.27      0.29 o 
   1   9   2       13.96       11.37      0.61 o 
  -8   1   3       42.31       46.66      0.87 o 
  -7   1   3      185.99      188.16      3.09 o 
  -6   1   3      185.74      195.61      2.94 o 
  -5   1   3      507.53      510.58      9.27 o 
  -4   1   3      890.97      857.17     17.08 o 
  -3   1   3      541.89      492.76      9.41 o 
  -2   1   3     1609.49     1078.12     30.22 o 
  -1   1   3      878.48      715.07     16.19 o 
   0   1   3      131.76      134.09      3.93 o 
   1   1   3      758.74      602.52     46.92 o 
   2   1   3      812.51      666.71     50.41 o 
   3   1   3      330.04      337.25      7.39 o 
   4   1   3       37.28       39.46      1.74 o 
   5   1   3      113.73      113.02      1.84 o 
   6   1   3       39.24       35.14      0.32 o 
  -8   2   3       31.62       31.24      0.31 o 
  -7   2   3        0.01        0.01      0.10 o 
  -6   2   3       79.62       83.79      1.39 o 
  -5   2   3       64.87       72.58      0.73 o 
  -4   2   3        3.38        4.03      0.09 o 
  -3   2   3      320.99      393.75      8.48 o 
  -2   2   3     1167.12      925.46     74.37 o 
  -1   2   3        8.09       15.03      0.80 o 
   0   2   3        6.97        6.79      0.57 o 
   1   2   3     1230.35     1102.12     33.50 o 
   2   2   3      430.10      426.78      9.39 o 
   3   2   3        0.55        0.05      0.05 o 
   4   2   3        7.65        9.70      0.21 o 
   5   2   3       15.52       19.19      0.33 o 
   6   2   3      128.04      119.96      1.73 o 
  -7   3   3       21.68       26.66      0.46 o 
  -6   3   3      173.69      171.82      1.72 o 
  -5   3   3      132.43      139.33      1.50 o 
  -4   3   3      238.22      217.76     20.29 o 
  -3   3   3     1229.26     1153.82     30.72 o 
  -2   3   3       87.13      112.14      5.48 o 
  -1   3   3       43.56       46.43      1.09 o 
   0   3   3      780.33      700.26     13.28 o 
   1   3   3      483.57      517.94     10.06 o 
   2   3   3      411.03      414.99      4.50 o 
   3   3   3       32.79       30.52      0.55 o 
   4   3   3       46.96       43.62      0.42 o 
   5   3   3       77.02       83.92      1.20 o 
   6   3   3       28.75       30.81      0.66 o 
  -7   4   3        1.67        1.50      0.21 o 
  -6   4   3       17.80       16.40      0.22 o 
  -5   4   3       24.90       21.91      0.28 o 
  -4   4   3        1.79        1.41      0.40 o 
  -3   4   3      135.80      122.92     21.81 o 
  -2   4   3      236.32      289.41      7.92 o 
  -1   4   3      220.94      231.31      3.69 o 
   0   4   3     1492.19     1306.48     14.48 o 
   1   4   3      670.15      655.13      9.67 o 
   2   4   3       34.97       35.88      0.41 o 
   3   4   3       25.12       23.03      0.24 o 
   4   4   3        0.28        0.03      0.07 o 
   5   4   3      104.13       96.28      0.94 o 
   6   4   3       23.91       22.89      0.36 o 
  -6   5   3       30.34       34.22      0.58 o 
  -5   5   3       53.91       49.73      0.70 o 
  -4   5   3       19.57       21.05      0.68 o 
  -3   5   3       19.68       19.41      0.91 o 
  -2   5   3      227.10      253.88      6.04 o 
  -1   5   3      189.83      201.63      3.00 o 
   0   5   3      265.23      314.32      5.52 o 
   1   5   3       47.67       48.66      0.83 o 
   2   5   3        8.27        9.45      0.58 o 
   3   5   3       11.91       14.85      0.57 o 
   4   5   3      111.23      113.90      1.69 o 
   5   5   3       28.28       28.45      0.69 o 
  -6   6   3        0.03        0.00      0.09 o 
  -5   6   3        2.28        1.23      0.18 o 
  -4   6   3       19.78       25.17      0.72 o 
  -3   6   3        4.33        4.66      0.25 o 
  -2   6   3       27.72       26.10      0.42 o 
  -1   6   3      106.67      119.73      2.26 o 
   0   6   3      269.15      266.79      4.89 o 
   1   6   3       97.75       94.47      1.76 o 
   2   6   3      217.33      211.39      3.55 o 
   3   6   3        6.18        5.45      0.28 o 
   4   6   3       67.16       64.82      1.57 o 
  -5   7   3        1.59        1.39      0.13 o 
  -4   7   3       18.63       16.00      0.28 o 
  -3   7   3        8.83       10.50      0.28 o 
  -2   7   3        3.47        2.24      0.18 o 
  -1   7   3      247.44      267.65      5.32 o 
   0   7   3       15.13       17.57      0.66 o 
   1   7   3        0.41        0.58      0.10 o 
   2   7   3        8.78        7.31      0.37 o 
   3   7   3        1.54        2.41      0.19 o 
   4   7   3       78.47       72.79      1.48 o 
  -4   8   3        0.21        0.00      0.12 o 
  -3   8   3        0.90        1.69      0.14 o 
  -2   8   3      100.79       97.81      0.88 o 
  -1   8   3       66.92       62.50      2.20 o 
   0   8   3        3.99        3.69      0.28 o 
   1   8   3       33.55       31.46      1.00 o 
   2   8   3       15.04       13.53      0.33 o 
  -2   9   3        6.07        4.33      0.35 o 
  -1   9   3        1.49        1.19      0.30 o 
   0   9   3        5.09        4.99      0.49 o 
  -8   0   4       82.35       91.34      2.46 o 
  -7   0   4      135.36      132.08      3.55 o 
  -6   0   4        6.94        5.19      0.40 o 
  -5   0   4       43.65       60.53      3.07 o 
  -4   0   4      564.99      563.41     19.27 o 
  -3   0   4       10.81        7.83      0.13 o 
  -2   0   4      109.88       94.97      1.13 o 
   0   0   4        0.24        2.23      0.73 o 
   1   0   4      103.67      130.00      9.94 o 
   2   0   4     3048.95     1901.93    185.03 o 
   3   0   4     1098.02      915.36     75.88 o 
   4   0   4      247.98      247.41      7.95 o 
   5   0   4       52.46       55.01      1.08 o 
   6   0   4       24.65       24.15      0.40 o 
  -8   1   4       13.44       12.61      0.28 o 
  -7   1   4        1.76        2.14      0.15 o 
  -6   1   4       31.36       32.80      0.70 o 
  -5   1   4       92.76       99.78      1.42 o 
  -4   1   4        4.63        7.21      0.31 o 
  -3   1   4       38.53       45.90      1.81 o 
  -2   1   4      157.08      179.60     14.51 o 
  -1   1   4      130.42      130.01      9.22 o 
   0   1   4      160.17      175.03      7.42 o 
   1   1   4        2.59        3.22      0.43 o 
   2   1   4      487.39      575.15     18.70 o 
   3   1   4       78.83      103.25      2.29 o 
   4   1   4        4.72        3.41      0.13 o 
   5   1   4       96.15       93.51      1.03 o 
   6   1   4       93.51       87.54      0.62 o 
  -8   2   4        0.00        0.07      0.08 o 
  -7   2   4       30.70       33.49      0.49 o 
  -6   2   4       30.94       23.56      0.39 o 
  -5   2   4       74.53       68.36      1.01 o 
  -4   2   4        4.28        4.59      0.28 o 
  -3   2   4      284.89      304.82      7.10 o 
  -2   2   4      237.99      254.74      6.75 o 
  -1   2   4       12.31       12.59      1.15 o 
   0   2   4      313.13      295.83      6.70 o 
   1   2   4     1299.99     1072.74     40.32 o 
   2   2   4      194.11      225.90      6.58 o 
   3   2   4      490.37      391.22     76.79 o 
   4   2   4      233.85      234.26      3.12 o 
   5   2   4       22.46       21.32      0.35 o 
   6   2   4       47.89       48.33      0.38 o 
  -7   3   4        2.30        1.19      0.12 o 
  -6   3   4       71.22       67.29      0.62 o 
  -5   3   4       74.71       76.31      1.17 o 
  -4   3   4      163.80      167.88     17.81 o 
  -3   3   4      397.45      421.94     10.87 o 
  -2   3   4      252.99      279.92      8.91 o 
  -1   3   4      293.11      313.75      8.39 o 
   0   3   4      415.29      401.44     11.33 o 
   1   3   4      236.06      321.49      9.35 o 
   2   3   4        0.23        0.42      0.17 o 
   3   3   4        0.02        0.31      0.06 o 
   4   3   4      142.12      142.48      1.33 o 
   5   3   4        2.34        1.50      0.11 o 
   6   3   4        3.46        3.87      0.19 o 
  -7   4   4        4.12        3.46      0.18 o 
  -6   4   4        2.06        1.43      0.24 o 
  -5   4   4      114.07      113.44      1.17 o 
  -4   4   4        1.78        4.53      0.24 o 
  -3   4   4       37.31       39.76      4.57 o 
  -2   4   4      319.77      356.47      9.86 o 
  -1   4   4       26.05       34.78      1.88 o 
   0   4   4      431.55      469.08      9.71 o 
   1   4   4      344.93      380.96      8.23 o 
   2   4   4       37.02       37.48      0.88 o 
   3   4   4       10.40        9.86      0.53 o 
   4   4   4       37.17       39.16      0.53 o 
   5   4   4       67.26       69.17      0.74 o 
  -7   5   4       26.52       25.35      0.47 o 
  -6   5   4        0.52        0.85      0.13 o 
  -5   5   4      118.04      118.46      1.84 o 
  -4   5   4      278.34      284.15      8.10 o 
  -3   5   4      102.03       99.30      3.60 o 
  -2   5   4      384.59      427.71     12.13 o 
  -1   5   4      293.30      329.96      7.55 o 
   0   5   4       30.70       44.91      0.83 o 
   1   5   4       89.34      100.45      2.82 o 
   2   5   4        6.16        5.83      0.16 o 
   3   5   4       41.53       43.67      0.67 o 
   4   5   4        7.45        6.76      0.18 o 
   5   5   4       21.46       21.30      0.37 o 
  -6   6   4        0.29        0.31      0.09 o 
  -5   6   4       29.25       25.74      0.63 o 
  -4   6   4      112.18      114.53      1.86 o 
  -3   6   4        6.00        4.68      0.16 o 
  -2   6   4       24.78       29.20      0.49 o 
  -1   6   4      377.41      399.07      8.12 o 
   0   6   4       10.42       12.19      0.39 o 
   1   6   4        1.24        1.18      0.16 o 
   2   6   4        3.91        4.24      0.41 o 
   3   6   4        0.57        0.53      0.11 o 
   4   6   4        0.01        0.00      0.08 o 
  -5   7   4       39.67       40.10      0.45 o 
  -4   7   4       37.11       36.89      1.06 o 
  -3   7   4       86.70       85.12      1.98 o 
  -2   7   4       87.32       86.86      2.00 o 
  -1   7   4       23.10       26.82      0.97 o 
   0   7   4       91.31       98.09      4.04 o 
   1   7   4       25.34       29.90      0.82 o 
   2   7   4       28.56       31.26      0.71 o 
   3   7   4        5.02        2.33      0.15 o 
  -4   8   4        0.01        0.00      0.14 o 
  -3   8   4        3.87        4.48      0.19 o 
  -2   8   4        6.94        5.42      0.32 o 
  -1   8   4        1.55        1.05      0.18 o 
   0   8   4       22.09       20.58      0.67 o 
   1   8   4        0.58        0.36      0.25 o 
   2   8   4        5.57        5.01      0.33 o 
  -1   9   4        3.76        3.30      0.37 o 
  -8   1   5      125.84      125.12      2.35 o 
  -7   1   5      132.48      142.12      3.06 o 
  -6   1   5       48.80       48.68      0.78 o 
  -5   1   5      441.38      452.33      7.24 o 
  -4   1   5      828.40      805.53     20.22 o 
  -3   1   5      414.79      392.87     13.34 o 
  -2   1   5     2648.98     1300.44    109.03 o 
  -1   1   5     2256.68     1421.17     79.42 o 
   0   1   5     1323.80     1043.08     50.03 o 
   1   1   5     2045.20     1479.87     72.35 o 
   2   1   5      263.73      257.41      9.05 o 
   3   1   5        0.25        0.23      0.08 o 
   4   1   5       46.46       50.45      0.66 o 
   5   1   5       39.63       43.81      0.34 o 
   6   1   5       27.28       30.71      0.32 o 
  -8   2   5       42.75       45.10      0.80 o 
  -7   2   5       54.63       53.07      0.98 o 
  -6   2   5        0.10        0.41      0.08 o 
  -5   2   5        5.04        6.11      0.12 o 
  -4   2   5       84.82      102.54      1.57 o 
  -3   2   5      240.23      268.80     10.87 o 
  -2   2   5       26.96       37.72      1.13 o 
  -1   2   5        7.65        9.39      0.52 o 
   0   2   5      497.29      560.04     17.40 o 
   1   2   5        1.59        2.98      0.11 o 
   2   2   5      105.21      126.85      4.97 o 
   3   2   5      118.01      115.97      3.12 o 
   4   2   5       86.54       81.46      1.12 o 
   5   2   5       43.76       40.18      0.34 o 
  -7   3   5       88.36       86.51      1.20 o 
  -6   3   5      274.98      285.67      5.63 o 
  -5   3   5       20.83       19.16      0.36 o 
  -4   3   5      140.05      134.50     19.43 o 
  -3   3   5     2025.89     1687.82     43.99 o 
  -2   3   5      298.43      314.88     10.27 o 
  -1   3   5      539.00      546.03     17.13 o 
   0   3   5     1227.90     1069.42     31.92 o 
   1   3   5       39.72       27.69      0.75 o 
   2   3   5      275.20      262.38     26.37 o 
   3   3   5      455.75      463.59      6.63 o 
   4   3   5        2.58        4.70      0.15 o 
   5   3   5        3.91        6.12      0.19 o 
  -7   4   5      105.71      108.15      1.60 o 
  -6   4   5      146.58      142.54      3.28 o 
  -5   4   5        1.24        2.35      0.14 o 
  -4   4   5       93.65      108.71      3.60 o 
  -3   4   5        7.09       10.00      0.42 o 
  -2   4   5       81.37       93.33      2.24 o 
  -1   4   5       89.99      108.04      2.44 o 
   0   4   5        1.72        0.81      0.07 o 
   1   4   5      126.83      117.38      8.30 o 
   2   4   5       99.10       92.50      1.62 o 
   3   4   5        0.45        0.36      0.12 o 
   4   4   5       84.64       79.18      0.91 o 
   5   4   5       99.53       86.89      1.14 o 
  -7   5   5       13.31       14.81      0.27 o 
  -6   5   5       64.69       60.39      0.97 o 
  -5   5   5      155.70      162.41      3.69 o 
  -4   5   5      192.50      195.49      4.99 o 
  -3   5   5       12.66       12.22      0.40 o 
  -2   5   5      163.94      145.65     26.05 o 
  -1   5   5      199.36      196.25     17.88 o 
   0   5   5       53.13       53.03      1.97 o 
   1   5   5       83.51      102.19      3.62 o 
   2   5   5      135.37      141.18      2.52 o 
   3   5   5       42.21       48.49      0.69 o 
   4   5   5      101.44      105.24      1.57 o 
  -6   6   5       31.63       31.07      0.83 o 
  -5   6   5       14.08       12.29      0.25 o 
  -4   6   5        5.34        4.94      0.22 o 
  -3   6   5        3.28        3.23      0.15 o 
  -2   6   5        0.22        0.49      0.12 o 
  -1   6   5      109.14      110.70      3.43 o 
   0   6   5       14.83       14.02      0.78 o 
   1   6   5       23.65       20.34      0.99 o 
   2   6   5       78.62       75.50      0.84 o 
   3   6   5       42.91       35.67      0.91 o 
   4   6   5       27.35       24.08      0.43 o 
  -5   7   5       98.70       87.65      1.64 o 
  -4   7   5        3.81        2.98      0.23 o 
  -3   7   5        0.01        0.08      0.08 o 
  -2   7   5       32.54       34.35      0.80 o 
  -1   7   5        9.28       10.70      2.51 o 
   0   7   5        1.07        0.50      0.23 o 
   1   7   5       64.63       66.33      2.45 o 
   2   7   5        3.92        4.71      0.25 o 
   3   7   5       28.41       29.20      0.76 o 
  -4   8   5       26.71       23.75      0.61 o 
  -3   8   5        9.37        9.22      0.45 o 
  -2   8   5       15.37       12.92      0.52 o 
  -1   8   5        6.36        6.25      0.33 o 
   0   8   5       48.55       41.23      0.89 o 
   1   8   5       13.12       10.58      0.53 o 
  -8   0   6        6.48        9.68      0.64 o 
  -7   0   6       54.58       65.55      2.54 o 
  -6   0   6       36.97       32.08      1.10 o 
  -5   0   6      520.51      559.17     18.37 o 
  -4   0   6       58.89       70.94      2.96 o 
  -3   0   6      787.86      824.84     11.68 o 
  -2   0   6      232.74      327.32     10.32 o 
  -1   0   6      511.24      590.21     32.79 o 
   0   0   6      112.73      124.92      8.65 o 
   1   0   6      145.81      197.92     11.59 o 
   2   0   6      164.30      189.73      9.80 o 
   3   0   6        2.91        1.78      0.45 o 
   4   0   6       53.00       45.26      1.10 o 
   5   0   6       24.45       21.44      0.38 o 
  -8   1   6        0.93        0.73      0.07 o 
  -7   1   6        0.07        0.00      0.06 o 
  -6   1   6       22.60       23.83      0.32 o 
  -5   1   6        1.33        2.24      0.13 o 
  -4   1   6      276.82      304.49      6.71 o 
  -3   1   6       17.31       20.37      0.24 o 
  -2   1   6      899.71      882.49     55.97 o 
  -1   1   6      927.49      808.35     56.53 o 
   0   1   6       34.54       46.15      2.24 o 
   1   1   6       21.91       35.34      1.11 o 
   2   1   6      262.10      291.58     11.20 o 
   3   1   6        0.03        0.23      0.07 o 
   4   1   6       21.90       20.62      0.25 o 
   5   1   6        6.74        6.02      0.19 o 
  -8   2   6        2.46        3.27      0.13 o 
  -7   2   6       27.65       24.60      0.34 o 
  -6   2   6      243.71      263.97      5.43 o 
  -5   2   6       16.70       23.58      0.41 o 
  -4   2   6      325.91      350.36     11.85 o 
  -3   2   6       49.23       59.65      9.06 o 
  -2   2   6        3.34        3.20      0.12 o 
  -1   2   6       63.92       91.99      3.92 o 
   0   2   6       17.21       30.84      1.52 o 
   1   2   6      111.96      122.28      3.73 o 
   2   2   6       99.34       96.79      3.35 o 
   3   2   6       56.15       54.80      1.09 o 
   4   2   6        4.78        4.93      0.27 o 
   5   2   6       10.65        9.87      0.21 o 
  -8   3   6       11.19       11.13      0.26 o 
  -7   3   6       49.57       49.85      1.30 o 
  -6   3   6      172.91      183.23      5.33 o 
  -5   3   6      112.12      116.33      3.61 o 
  -4   3   6       61.91       53.36     14.74 o 
  -3   3   6        2.43        3.03      1.25 o 
  -2   3   6      125.36      141.93      4.11 o 
  -1   3   6       75.67       82.08      2.67 o 
   0   3   6      326.68      335.79      9.59 o 
   1   3   6       93.08       95.83      2.34 o 
   2   3   6       72.91       65.62      1.67 o 
   3   3   6       69.79       73.76      1.66 o 
   4   3   6        2.92        1.92      0.29 o 
   5   3   6        0.00        0.00      0.09 o 
  -7   4   6       61.70       62.80      1.45 o 
  -6   4   6        3.69        2.02      0.12 o 
  -5   4   6       51.05       52.63      1.64 o 
  -4   4   6       24.39       26.96      1.84 o 
  -3   4   6        0.11        0.21      0.10 o 
  -2   4   6        0.71        0.35      0.05 o 
  -1   4   6       90.00       99.15      3.22 o 
   0   4   6       80.86       86.08      2.43 o 
   1   4   6        0.12        0.26      0.17 o 
   2   4   6        0.20        0.06      0.06 o 
   3   4   6       48.76       46.74      0.81 o 
   4   4   6        5.50        4.24      0.18 o 
  -7   5   6       36.17       37.64      1.09 o 
  -6   5   6      109.42      107.39      3.62 o 
  -5   5   6      174.36      178.65      4.75 o 
  -4   5   6        0.39        0.50      0.14 o 
  -3   5   6       90.65       99.34      2.84 o 
  -2   5   6      405.80      418.64      9.84 o 
  -1   5   6       66.76       68.69      4.68 o 
   0   5   6       66.11       75.21      2.21 o 
   1   5   6      300.99      300.14      9.39 o 
   2   5   6        6.43        7.13      0.22 o 
   3   5   6       53.53       50.64      0.86 o 
   4   5   6       82.19       76.53      1.46 o 
  -6   6   6        0.03        0.04      0.09 o 
  -5   6   6      106.09      105.23      2.16 o 
  -4   6   6        0.29        0.02      0.09 o 
  -3   6   6        0.68        0.44      0.08 o 
  -2   6   6       19.74       21.95      0.88 o 
  -1   6   6        1.55        1.24      0.17 o 
   0   6   6       18.38       19.56      1.07 o 
   1   6   6        1.02        1.43      0.11 o 
   2   6   6        2.91        3.54      0.17 o 
   3   6   6       12.83       11.65      0.25 o 
  -5   7   6       20.00       18.62      0.45 o 
  -4   7   6      175.95      172.07      3.95 o 
  -3   7   6       41.11       41.90      0.99 o 
  -2   7   6       27.02       30.80      0.79 o 
  -1   7   6      113.76      106.95      7.03 o 
   0   7   6       80.17       84.75      1.17 o 
   1   7   6       20.55       23.68      0.97 o 
   2   7   6       98.22       95.62      4.12 o 
  -4   8   6       53.22       52.51      1.73 o 
  -3   8   6        9.67       10.56      0.50 o 
  -2   8   6        0.03        0.00      0.14 o 
  -1   8   6        2.32        2.19      0.32 o 
   0   8   6       22.75       22.48      0.70 o 
   1   8   6        6.01        5.23      0.49 o 
  -8   1   7       41.75       39.99      0.74 o 
  -7   1   7        4.60        3.35      0.16 o 
  -6   1   7        3.25        2.57      0.15 o 
  -5   1   7      429.11      444.67      7.38 o 
  -4   1   7     1443.22     1245.58     32.81 o 
  -3   1   7     2021.68     1630.19     25.94 o 
  -2   1   7      712.40      675.73     14.13 o 
  -1   1   7      218.46      187.89      6.92 o 
   0   1   7      893.52      819.57     29.78 o 
   1   1   7      751.89      597.08     58.63 o 
   2   1   7      239.62      243.84     10.00 o 
   3   1   7      261.89      260.41      5.77 o 
   4   1   7       99.04      105.60      1.04 o 
   5   1   7       36.46       39.01      0.36 o 
  -8   2   7       13.76       14.52      0.69 o 
  -7   2   7      291.53      320.89     10.00 o 
  -6   2   7       22.51       24.89      0.39 o 
  -5   2   7      177.98      189.16      4.67 o 
  -4   2   7       55.96       51.77      4.82 o 
  -3   2   7       75.26       87.20     11.82 o 
  -2   2   7      425.91      489.05     19.36 o 
  -1   2   7        0.57        0.39      0.09 o 
   0   2   7      374.90      388.99     17.60 o 
   1   2   7        1.30        1.70      0.22 o 
   2   2   7        0.83        0.68      0.11 o 
   3   2   7      106.14      104.30      2.32 o 
   4   2   7        1.13        0.58      0.09 o 
  -8   3   7        0.17        0.12      0.08 o 
  -7   3   7        9.95        7.89      0.35 o 
  -6   3   7      269.07      276.63      9.12 o 
  -5   3   7      217.63      228.62      7.48 o 
  -4   3   7      250.11      246.60     31.56 o 
  -3   3   7      106.41      108.57      3.16 o 
  -2   3   7      876.20      825.19     33.14 o 
  -1   3   7     1110.27     1006.27     35.93 o 
   0   3   7      120.11      113.04      4.64 o 
   1   3   7      214.63      237.32      7.03 o 
   2   3   7      375.11      377.15     10.72 o 
   3   3   7       38.14       48.11      0.79 o 
   4   3   7      100.57      106.44      0.87 o 
  -7   4   7        7.54        6.59      0.25 o 
  -6   4   7        5.85        7.78      0.39 o 
  -5   4   7       21.59       21.65      0.60 o 
  -4   4   7        0.11        0.18      0.19 o 
  -3   4   7      157.10      184.71      6.06 o 
  -2   4   7       22.60       26.34      1.06 o 
  -1   4   7        0.02        0.39      0.19 o 
   0   4   7        0.08        0.50      0.18 o 
   1   4   7       57.58       58.39      1.63 o 
   2   4   7      103.71       99.07      2.27 o 
   3   4   7       11.14       10.51      0.19 o 
   4   4   7       84.71       74.04      1.20 o 
  -7   5   7      126.88      121.40      3.64 o 
  -6   5   7       48.71       45.26      1.35 o 
  -5   5   7       15.15       13.29      0.22 o 
  -4   5   7        8.01        5.07      0.22 o 
  -3   5   7      159.77      160.43      4.83 o 
  -2   5   7       42.27       45.73      1.63 o 
  -1   5   7      228.98      253.62      7.50 o 
   0   5   7      198.90      218.74      9.61 o 
   1   5   7       46.03       45.42      1.68 o 
   2   5   7       65.27       78.64      1.56 o 
   3   5   7      103.10      113.57      1.58 o 
  -6   6   7       10.34        9.91      0.22 o 
  -5   6   7       13.25       13.21      0.29 o 
  -4   6   7       17.73       18.24      0.43 o 
  -3   6   7        8.53       10.17      0.65 o 
  -2   6   7        7.14        7.37      0.48 o 
  -1   6   7        1.38        1.55      0.09 o 
   0   6   7        3.11        5.90      0.36 o 
   1   6   7       75.81       68.48      3.62 o 
   2   6   7       10.54        9.51      0.25 o 
   3   6   7       17.96       15.55      0.30 o 
  -5   7   7        1.23        0.71      0.10 o 
  -4   7   7        0.01        0.00      0.09 o 
  -3   7   7        4.19        3.94      0.37 o 
  -2   7   7       50.46       51.29      1.93 o 
  -1   7   7        0.74        0.86      0.17 o 
   0   7   7       68.92       72.81      1.14 o 
   1   7   7       23.22       27.31      1.92 o 
   2   7   7        0.49        1.10      0.25 o 
  -3   8   7        0.57        0.40      0.11 o 
  -2   8   7        0.00        0.01      0.15 o 
  -1   8   7        1.48        1.66      0.29 o 
   0   8   7       13.95       10.77      0.58 o 
  -8   0   8        0.86        2.91      1.04 o 
  -7   0   8       49.72       52.80      1.61 o 
  -6   0   8     2526.69     2236.44     62.94 o 
  -5   0   8        4.31        4.89      0.31 o 
  -4   0   8       15.22       12.99      0.88 o 
  -3   0   8        0.09        0.81      0.23 o 
  -2   0   8      237.03      231.52     19.58 o 
  -1   0   8      412.97      408.59     21.01 o 
   0   0   8      208.96      195.90      0.73 o 
   1   0   8       48.04       49.25      2.70 o 
   2   0   8        8.85        9.07      0.67 o 
   3   0   8        6.61        8.17      0.26 o 
   4   0   8       81.95       68.92      1.74 o 
  -8   1   8        2.41        2.63      0.10 o 
  -7   1   8      102.78      115.63      2.62 o 
  -6   1   8       51.08       53.46      1.38 o 
  -5   1   8      555.92      568.43     12.21 o 
  -4   1   8       47.07       51.66      1.02 o 
  -3   1   8      112.14      119.07      3.83 o 
  -2   1   8      341.51      428.21     11.94 o 
  -1   1   8       51.22       68.71      2.86 o 
   0   1   8      121.71      120.34      3.20 o 
   1   1   8        9.38       10.32      0.45 o 
   2   1   8       71.12       65.24      2.61 o 
   3   1   8        4.26        3.78      0.16 o 
   4   1   8        9.16        7.41      0.20 o 
  -8   2   8       16.87       16.19      0.61 o 
  -7   2   8      319.68      343.78     11.77 o 
  -6   2   8        3.41        4.23      0.28 o 
  -5   2   8      790.00      787.65     22.12 o 
  -4   2   8       17.64       11.11      3.21 o 
  -3   2   8      101.98      107.61      5.18 o 
  -2   2   8       10.40        7.35      0.35 o 
  -1   2   8      128.33      134.26      5.76 o 
   0   2   8       87.70       93.87      3.78 o 
   1   2   8       81.72       74.62      3.04 o 
   2   2   8        0.41        0.22      0.07 o 
   3   2   8       19.70       14.56      0.27 o 
   4   2   8        3.37        4.26      0.18 o 
  -7   3   8       92.18       90.45      2.47 o 
  -6   3   8        0.65        0.66      0.26 o 
  -5   3   8        8.62        6.97      0.30 o 
  -4   3   8       33.29       39.29      2.10 o 
  -3   3   8      342.74      392.09     13.57 o 
  -2   3   8      148.77      175.83      7.57 o 
  -1   3   8      880.53      887.44     39.32 o 
   0   3   8        0.50        2.52      0.25 o 
   1   3   8      133.63      129.32      4.66 o 
   2   3   8       11.52       12.78      0.43 o 
   3   3   8       26.62       20.99      0.33 o 
   4   3   8        2.16        0.84      0.10 o 
  -7   4   8        0.13        0.00      0.08 o 
  -6   4   8        1.45        1.25      0.09 o 
  -5   4   8        3.12        2.27      0.19 o 
  -4   4   8      583.16      572.16     18.53 o 
  -3   4   8        0.23        0.20      0.06 o 
  -2   4   8      111.50      124.04      5.66 o 
  -1   4   8        2.48        1.49      0.22 o 
   0   4   8       23.42       23.60      1.11 o 
   1   4   8       85.67      107.32      3.65 o 
   2   4   8        1.78        0.58      0.08 o 
   3   4   8        4.43        4.15      0.26 o 
  -7   5   8        1.87        0.78      0.10 o 
  -6   5   8        5.69        5.97      0.18 o 
  -5   5   8       51.61       51.18      1.40 o 
  -4   5   8       21.04       22.99      0.72 o 
  -3   5   8        9.01       10.17      0.42 o 
  -2   5   8      591.87      603.44     22.59 o 
  -1   5   8      144.75      148.47      4.83 o 
   0   5   8      373.18      391.47     20.69 o 
   1   5   8        1.25        1.23      0.15 o 
   2   5   8       48.96       43.35      0.97 o 
   3   5   8       38.02       32.52      0.99 o 
  -6   6   8        0.01        0.00      0.08 o 
  -5   6   8        0.95        0.42      0.08 o 
  -4   6   8       11.03       12.21      0.50 o 
  -3   6   8      336.92      338.10     12.81 o 
  -2   6   8       13.81       15.73      0.64 o 
  -1   6   8       17.10       18.77      0.80 o 
   0   6   8        0.05        0.01      0.12 o 
   1   6   8        3.30        1.48      0.18 o 
   2   6   8       83.57       80.19      4.79 o 
  -5   7   8        6.31        6.58      0.24 o 
  -4   7   8        5.07        3.89      0.27 o 
  -3   7   8      200.56      196.37      7.01 o 
  -2   7   8        3.39        3.51      0.30 o 
  -1   7   8       82.44       72.91      3.55 o 
   0   7   8       30.26       31.41      0.82 o 
   1   7   8      130.98      119.80      2.39 o 
  -2   8   8       31.82       27.70      2.21 o 
  -8   1   9        7.91       11.36      0.26 o 
  -7   1   9        0.06        0.13      0.05 o 
  -6   1   9      443.99      455.80     10.43 o 
  -5   1   9      471.70      481.82     10.68 o 
  -4   1   9       10.07       12.17      0.62 o 
  -3   1   9      188.24      195.15      6.39 o 
  -2   1   9      366.12      338.95     42.94 o 
  -1   1   9      179.38      185.70     11.84 o 
   0   1   9      654.44      638.07     21.48 o 
   1   1   9      585.53      574.64     27.58 o 
   2   1   9      206.44      203.07      6.91 o 
   3   1   9      114.23      119.32      1.94 o 
   4   1   9       27.84       28.64      0.38 o 
  -8   2   9        1.05        0.68      0.11 o 
  -7   2   9       69.02       66.07      2.00 o 
  -6   2   9        0.38        0.64      0.06 o 
  -5   2   9      541.16      564.31     17.28 o 
  -4   2   9       78.29       75.38      4.90 o 
  -3   2   9        0.10        0.01      0.03 o 
  -2   2   9       41.68       44.42      2.10 o 
  -1   2   9        0.70        0.22      0.15 o 
   0   2   9       43.90       46.35      2.52 o 
   1   2   9        0.10        0.02      0.09 o 
   2   2   9        4.74        4.89      0.17 o 
   3   2   9        9.95        7.95      0.20 o 
  -7   3   9       85.54       80.92      2.84 o 
  -6   3   9       19.51       22.41      1.01 o 
  -5   3   9       60.61       63.48      2.36 o 
  -4   3   9      924.96      900.54     30.56 o 
  -3   3   9       13.45       15.57      0.67 o 
  -2   3   9        9.55       11.64      0.56 o 
  -1   3   9      626.63      629.32     33.63 o 
   0   3   9      297.08      327.39     15.11 o 
   1   3   9      131.13      136.67      4.98 o 
   2   3   9      145.35      164.62      5.00 o 
   3   3   9       25.29       29.70      0.39 o 
  -7   4   9       12.87       12.11      0.56 o 
  -6   4   9        1.73        2.48      0.13 o 
  -5   4   9        7.73        8.20      0.32 o 
  -4   4   9      571.96      579.71     19.97 o 
  -3   4   9      283.57      313.20     14.89 o 
  -2   4   9        1.54        2.06      0.72 o 
  -1   4   9      108.34      121.71      5.46 o 
   0   4   9        3.04        3.29      0.25 o 
   1   4   9        2.76        3.03      0.34 o 
   2   4   9       26.99       22.56      1.09 o 
   3   4   9       25.54       21.36      0.35 o 
  -6   5   9       13.44       12.05      0.42 o 
  -5   5   9        1.10        0.97      0.11 o 
  -4   5   9        0.69        0.53      0.14 o 
  -3   5   9      131.87      128.18      5.49 o 
  -2   5   9      280.31      292.95     10.53 o 
  -1   5   9       16.05       17.57      0.81 o 
   0   5   9        3.61        4.64      0.29 o 
   1   5   9       21.72       31.66      2.60 o 
   2   5   9       16.39       21.16      0.50 o 
  -5   6   9       20.48       20.84      0.68 o 
  -4   6   9       54.38       59.48      2.13 o 
  -3   6   9      217.11      216.55      8.97 o 
  -2   6   9        6.07        5.08      0.40 o 
  -1   6   9        6.54        8.21      0.54 o 
   0   6   9        0.61        1.06      0.22 o 
   1   6   9        3.38        1.97      0.21 o 
  -4   7   9       42.64       42.16      1.53 o 
  -3   7   9      122.30      114.98      4.91 o 
  -2   7   9      102.90      101.05      7.85 o 
  -1   7   9        2.46        1.67      0.31 o 
   0   7   9        8.23        6.84      0.49 o 
  -8   0  10      100.45      102.14      1.75 o 
  -7   0  10      270.72      300.07      7.76 o 
  -6   0  10       42.50       47.20      0.79 o 
  -5   0  10      239.84      255.66     11.13 o 
  -4   0  10      247.74      246.08     23.42 o 
  -3   0  10      525.64      487.33     23.50 o 
  -2   0  10      199.48      219.05     14.15 o 
  -1   0  10     1119.08      965.61     14.86 o 
   0   0  10      584.24      565.59     44.62 o 
   1   0  10       91.94      102.86     11.12 o 
   2   0  10        7.05       10.42      0.72 o 
   3   0  10        1.72        2.70      0.31 o 
  -8   1  10        2.45        3.43      0.20 o 
  -7   1  10        0.70        0.32      0.06 o 
  -6   1  10       96.44      105.17      2.25 o 
  -5   1  10      245.21      249.64      7.25 o 
  -4   1  10       26.60       24.10      0.82 o 
  -3   1  10        1.32        0.68      0.07 o 
  -2   1  10       49.12       55.70      3.42 o 
  -1   1  10      417.85      432.85     22.83 o 
   0   1  10      424.27      445.77     22.20 o 
   1   1  10       70.02       74.23      4.13 o 
   2   1  10        5.34        4.39      0.30 o 
   3   1  10       26.66       22.00      0.36 o 
  -7   2  10      119.65      120.54      4.02 o 
  -6   2  10      297.61      308.38      9.56 o 
  -5   2  10        9.01        9.13      0.43 o 
  -4   2  10      197.80      196.71      7.71 o 
  -3   2  10      279.21      283.99     12.55 o 
  -2   2  10      914.64      854.36     45.46 o 
  -1   2  10      365.00      389.60     22.95 o 
   0   2  10        9.76       10.66      0.73 o 
   1   2  10       93.45      104.37      5.33 o 
   2   2  10        0.55        0.71      0.13 o 
   3   2  10       48.11       48.94      1.03 o 
  -7   3  10       35.13       37.66      1.19 o 
  -6   3  10       11.00       11.38      0.53 o 
  -5   3  10       41.24       42.61      1.52 o 
  -4   3  10      369.43      382.58     18.71 o 
  -3   3  10       49.72       56.21      2.82 o 
  -2   3  10      435.69      471.36     25.02 o 
  -1   3  10       18.59       22.50      1.55 o 
   0   3  10       30.55       29.16      1.85 o 
   1   3  10        1.93        4.07      0.27 o 
   2   3  10      219.07      198.20      7.40 o 
  -7   4  10       97.27      100.29      3.22 o 
  -6   4  10       28.35       24.81      0.85 o 
  -5   4  10      263.81      250.42      8.82 o 
  -4   4  10        7.77        6.40      0.21 o 
  -3   4  10      251.88      266.73     12.76 o 
  -2   4  10      243.48      260.52     13.49 o 
  -1   4  10        0.27        0.26      0.08 o 
   0   4  10       58.69       73.59      3.60 o 
   1   4  10      115.21      133.57      7.66 o 
   2   4  10       95.91      105.44      5.39 o 
  -6   5  10       23.64       23.31      0.78 o 
  -5   5  10        1.88        1.90      0.13 o 
  -4   5  10       10.68       10.78      0.63 o 
  -3   5  10      932.40      876.08     41.42 o 
  -2   5  10       22.58       25.82      1.49 o 
  -1   5  10       12.85       11.92      0.91 o 
   0   5  10       40.93       41.26      1.99 o 
   1   5  10      144.69      141.11      8.67 o 
  -5   6  10       51.79       45.34      1.92 o 
  -4   6  10      300.15      287.20     13.83 o 
  -3   6  10        0.05        0.55      0.17 o 
  -2   6  10       62.58       61.79      2.81 o 
  -1   6  10       32.06       35.14      2.29 o 
   0   6  10       95.91      101.01      2.30 o 
  -3   7  10       53.63       53.39      2.34 o 
  -2   7  10      178.98      166.97     14.15 o 
  -7   1  11        0.34        0.78      0.44 o 
  -6   1  11        8.85        7.27      0.38 o 
  -5   1  11        0.10        0.13      0.11 o 
  -4   1  11        6.69        4.57      0.19 o 
  -3   1  11        0.67        0.18      0.06 o 
  -2   1  11       80.47       92.06      6.25 o 
  -1   1  11      666.55      700.23     42.20 o 
   0   1  11      383.99      405.42     25.13 o 
   1   1  11        0.59        0.65      0.16 o 
   2   1  11        7.36        7.04      0.63 o 
  -7   2  11        0.73        0.57      0.08 o 
  -6   2  11       14.30       17.18      0.46 o 
  -5   2  11      194.14      204.37      8.51 o 
  -4   2  11       62.59       64.79      2.83 o 
  -3   2  11        4.13        4.41      0.20 o 
  -2   2  11       16.38       21.29      1.18 o 
  -1   2  11       76.20       89.17      5.29 o 
   0   2  11      324.77      355.25     16.52 o 
   1   2  11      156.44      165.66      7.48 o 
   2   2  11       50.60       53.23      1.57 o 
  -7   3  11       12.53       11.76      0.39 o 
  -6   3  11        3.21        1.66      0.16 o 
  -5   3  11        9.01        6.93      0.49 o 
  -4   3  11       10.22       12.30      0.68 o 
  -3   3  11       93.56       98.31      5.10 o 
  -2   3  11      229.74      252.60     15.09 o 
  -1   3  11        0.50        0.73      0.25 o 
   0   3  11        0.55        1.15      0.15 o 
   1   3  11      223.93      244.98     11.33 o 
   2   3  11       24.25       26.89      1.03 o 
  -6   4  11      187.11      184.99      7.80 o 
  -5   4  11      150.98      154.13      5.88 o 
  -4   4  11       44.30       48.92      2.71 o 
  -3   4  11        0.70        0.99      0.23 o 
  -2   4  11        1.66        1.74      0.27 o 
  -1   4  11      240.27      234.44     11.50 o 
   0   4  11       16.04       16.92      0.53 o 
   1   4  11       12.71       11.92      0.34 o 
  -6   5  11       14.07       12.33      0.72 o 
  -5   5  11       18.56       16.41      0.99 o 
  -4   5  11       87.96       84.62      4.27 o 
  -3   5  11        0.82        0.66      0.11 o 
  -2   5  11        5.23        4.95      0.23 o 
  -1   5  11        2.05        1.79      0.17 o 
   0   5  11        0.55        0.41      0.14 o 
  -4   6  11       59.48       60.32      2.60 o 
  -3   6  11        5.78        6.78      0.51 o 
  -2   6  11       65.60       63.35      5.06 o 
  -1   6  11       25.93       30.53      1.66 o 
  -7   0  12      204.94      205.77     11.51 o 
  -6   0  12       45.93       47.88      2.61 o 
  -5   0  12       66.35       77.09      5.97 o 
  -4   0  12      981.47      937.17     82.30 o 
  -3   0  12      966.56      860.08    109.65 o 
  -2   0  12      452.67      460.68     76.30 o 
  -1   0  12       87.82       86.40      7.62 o 
   0   0  12       47.98       59.08      6.65 o 
   1   0  12      468.67      468.30     34.87 o 
   2   0  12      116.85      122.23      5.94 o 
  -7   1  12        0.21        0.14      0.17 o 
  -6   1  12       19.74       20.27      0.69 o 
  -5   1  12        0.15        0.01      0.12 o 
  -4   1  12      255.43      231.68     15.33 o 
  -3   1  12       74.50       66.98      5.70 o 
  -2   1  12        2.19        1.68      0.15 o 
  -1   1  12       59.47       65.01      4.49 o 
   0   1  12      166.31      184.87      8.82 o 
   1   1  12       23.95       25.05      1.38 o 
  -7   2  12       42.61       43.38      1.76 o 
  -6   2  12      112.57      114.89      5.42 o 
  -5   2  12      280.19      273.78     12.93 o 
  -4   2  12      306.69      294.01     16.11 o 
  -3   2  12      438.01      438.03     25.96 o 
  -2   2  12      286.15      280.76     18.00 o 
  -1   2  12       87.52       87.22      5.18 o 
   0   2  12      238.52      261.84     12.55 o 
   1   2  12        0.33        0.76      0.19 o 
  -7   3  12        6.59        6.86      0.21 o 
  -6   3  12       16.43       14.92      0.67 o 
  -5   3  12       94.41       87.42      4.70 o 
  -4   3  12        1.05        0.90      0.09 o 
  -3   3  12       18.39       17.64      1.17 o 
  -2   3  12       79.47       79.01      4.70 o 
  -1   3  12       17.09       16.29      1.06 o 
   0   3  12       14.30       13.04      0.34 o 
   1   3  12      238.10      242.65     11.87 o 
  -6   4  12      113.30      104.00      4.32 o 
  -5   4  12      175.01      150.41      7.04 o 
  -4   4  12       37.37       33.44      2.07 o 
  -3   4  12       47.96       47.99      2.93 o 
  -2   4  12       75.90       80.11      4.14 o 
  -1   4  12      233.69      247.29     14.25 o 
   0   4  12      110.50      132.21      6.88 o 
  -5   5  12        1.81        1.65      0.13 o 
  -4   5  12        2.97        2.00      0.18 o 
  -3   5  12        2.75        1.99      0.16 o 
  -2   5  12       42.23       40.06      2.05 o 
  -1   5  12        0.27        0.40      0.15 o 
  -7   1  13       25.24       28.38      1.13 o 
  -6   1  13       30.89       27.38      1.51 o 
  -5   1  13      154.79      134.89      9.27 o 
  -4   1  13        0.54        0.26      0.10 o 
  -3   1  13       71.52       74.14      6.75 o 
  -2   1  13        0.54        1.10      0.19 o 
  -1   1  13        0.06        0.11      0.09 o 
   0   1  13        2.02        2.02      0.25 o 
   1   1  13        0.05        0.19      0.15 o 
  -6   2  13       53.79       53.12      3.72 o 
  -5   2  13        3.59        3.80      0.36 o 
  -4   2  13       20.56       13.98      1.16 o 
  -3   2  13       57.69       61.40      4.19 o 
  -2   2  13      140.91      130.70      7.79 o 
  -1   2  13       67.16       63.72      4.13 o 
   0   2  13        6.05        5.39      0.28 o 
  -6   3  13       58.81       53.92      3.17 o 
  -5   3  13       18.88       17.03      0.85 o 
  -4   3  13       31.17       29.61      1.71 o 
  -3   3  13       93.95       86.06      5.63 o 
  -2   3  13       43.63       44.26      2.62 o 
  -1   3  13        4.32        4.57      0.36 o 
   0   3  13        1.33        1.11      0.29 o 
  -5   4  13       26.36       29.67      1.18 o 
  -4   4  13       41.04       42.40      2.62 o 
  -3   4  13       17.66       18.07      1.32 o 
  -2   4  13       65.63       61.74      3.19 o 
  -1   4  13      129.69      129.81      5.11 o 
  -3   5  13        3.89        2.98      0.39 o 
  -6   0  14       62.97       50.85      5.41 o 
  -5   0  14      175.57      160.90     18.85 o 
  -4   0  14      326.84      301.60     45.88 o 
  -3   0  14       38.57       48.74      7.79 o 
  -2   0  14      205.24      194.07     29.74 o 
  -1   0  14      195.07      219.24      1.97 o 
   0   0  14      111.53      113.09      1.49 o 
  -6   1  14        0.02        0.13      0.10 o 
  -5   1  14        1.17        0.32      0.10 o 
  -4   1  14       66.55       53.36      5.05 o 
  -3   1  14       12.47       11.68      1.05 o 
  -2   1  14       12.49       12.70      1.27 o 
  -1   1  14        2.95        2.63      0.23 o 
  -6   2  14       87.35       85.14      6.23 o 
  -5   2  14      144.65      128.33     10.65 o 
  -4   2  14      123.73      122.87     10.80 o 
  -3   2  14      212.61      198.54     16.65 o 
  -2   2  14       61.52       69.36      6.05 o 
  -1   2  14       74.46       77.34      2.29 o 
  -5   3  14        1.75        0.64      0.10 o 
  -4   3  14       10.03        9.32      0.96 o 
  -3   3  14       25.27       19.20      1.29 o 
  -2   3  14        7.54        6.79      0.48 o 
  -3   4  14      108.24      107.56      6.64 o 
  -5   1  15       99.19       95.67      7.95 o 
  -4   1  15       39.17       33.59      3.04 o 
  -3   1  15       59.40       52.24      5.10 o 
  -2   1  15       36.66       30.81      2.58 o 
  -4   2  15        7.14        6.34      0.65 o 
  -3   2  15       83.38       78.49      6.30 o 
                                                 
